# Supplementary material for: Social Determinants of Health Assessed Among Nurses: A KAP-Oriented Systematic Review Using the Dahlgren-Whitehead Rainbow Model
Source: Healthcare (Basel). 2026 Feb 24;14(5):560. doi: 10.3390/healthcare14050560 (PMC12984389; doi:10.3390/healthcare14050560)
Supplement: Supplementary file 1 [file healthcare-14-00560-s001.zip]

Archive with 4 entries (4 files):
- Supplementary File S1_PRISMA CHECKLIST.pdf
- Supplementary File S2_Search strategy.pdf
- Supplementary File S3_PRISMA Flowchart.pdf
- Supplementary File S4_Characteristics and data extracted from the included studies.pdf
